# Supplementary material for: A Study of the Correlation between the Bulkiness of peri-Substituents and the Distortion of a Naphthalene Ring
Source: Molecules. 2023 Jul 11;28(14):5343. doi: 10.3390/molecules28145343 (PMC10386483; doi:10.3390/molecules28145343)
Supplement: Supplementary file 1 [file molecules-28-05343-s001.zip]

Archive with 1 entries (1 files):
- molecules-2475530-supplementary.pdf
